# Supplementary material for: Genomics reveal population structure, genetic diversity and evolutionary history of Phyllostachys edulis (moso bamboo) in global natural distribution
Source: Front Plant Sci. 2025 May 15;16:1532058. doi: 10.3389/fpls.2025.1532058 (PMC12119579; doi:10.3389/fpls.2025.1532058)
Supplement: Supplementary file 2 [file Table1.xlsx]

## Sheet: Table S1
Table S1. Sampling information of Moso bamboo populations.
No.	Code	Location	Longitude	Latitude	Number of individuals
1	AHHS	Xiaoganjian Village, Zhufoan Town, Huoshan County, Lu'an City, Anhui Province, China	116.17 E	31.43 N	6
2	AHYX	Taoyuan Village, Yuting Town, Yixian County, Huangshan City, Anhui Province, China	117.98 E	29.84 N	6
3	FJJO	Xiji Village, Fangdao Town, Jianou City, Nanping City, Fujian Province, China	118.22 E	27.03 N	5
4	FJDL	Guanchang Village, Daluo Town, Shaxian, Sanming City, Fujian Province, China	117.80 E	26.25 N	6
5	FJSX	Shantou Village, Zudun Town, Songxi County, Nanping City, Fujian Province, China	118.72 E	27.98 N	6
6	FJWY	Xiaojiang Village, Yangzhuang Town, Wuyishan City, Fujian Province, China	117.92 E	27.84 N	7
7	FJXY	Guantian Village, Caixi Town, Xianyou County, Putian City, Fujian Province, China	118.67 E	25.55 N	3
8	FJZP	Yuantan Village, Luzhi Town, Longyan City, Fujian Province, China	117.53 E	25.31 N	5
9	GDCL	Huanglongdai Village, Liangkou Town, Conghua District, Guangzhou City, Guangdong Province, China	113.73 E	23.78 N	5
10	GDLC	Tongkeng Village, Langtian Town, Lechang City, Shaoguan City, Guangdong Province, China	113.42 E	25.19 N	6
11	GDMM	Maguan Village, Pingtang Town, Xinyi City, Maoming City, Guangdong Province, China	111.32 E	22.37 N	6
12	GDRH	Hanwo Village, Fuxi Town, Renhua County, Shaoguan City, Guangdong Province, China	113.82 E	25.16 N	6
13	GDSG	Shaxi Village, Shaxi Town, Qujiang District, Shaoguan City, Guangdong Province, China	113.63 E	24.60 N	3
14	GXRS	Gudu Village, Xiangfen Town, Rongshui County, Liuzhou City, Guangxi Province, China	109.20 E	25.29 N	4
15	GZCS	Hushi Town State Forestry Farm, Chishui City, Zunyi City, Guizhou Province	106.00 E	28.47 N	7
16	GZLP	Maoertang Village, Gaotun Town, Liping County, Qiandongnan prefecture in Guizhou Province, China	109.24 E	26.31 N	6
17	HBCY	Hongxia Village, Wancheng Town, Chongyang County, Xianning City, Hubei Province, China	114.00 E	29.62 N	5
18	HBXA	Qianshan National Forest Park, Xian'an District, Xianning City, Hubei Province, China	114.32 E	29.81 N	7
19	HNDA	Liuxing Village, Chuanyan Town, Dong'an County, Yongzhou City, Hunan Province, China	111.33 E	26.49 N	4
20	HNHT	Jinzhutang Forestry Farm, Lincheng Town, Huitong County, Huaihua City, Hunan Province, China	109.71 E	26.83 N	5
21	HNLY	Tanlong Village, Huangshi Town, Leiyang City, Hengyang City, Hunan Province	112.98 E	26.24 N	5
22	HNTJ	Kongdong Village, Taohuajiang Town, Taojiang County, Yiyang City, Hunan Province, China	112.20 E	28.48 N	5
23	HNZZ	Badou Village, Gantian Town, Zhuzhou County, Zhuzhou City, Hunan Province, China	113.24 E	27.41 N	6
24	JSJR	Xiashu Forest Farm, Jurong City, Zhenjiang City, Jiangsu Province China	119.08 E	32.13 N	5
25	JXAY	Anyuan County Gao Yunshan State Forestry Farm, Ganzhou City, Jiangxi Province, China	115.44 E	25.17 N	5
26	JXFX	Liuxi Town, Fengxin County, Yichun City, Jiangxi Province, China	114.87 E	28.72 N	6
27	JXYH	Shanqian Village, Erdu Town, Yihuang County, Fuzhou City, Jiangxi Province, China	116.13 E	27.42 N	3
28	JXPZ	Qiaoting Village, Haoshan Town, Pengze County, Jiujiang City, Jiangxi Province	116.76 E	29.86 N	7
29	JXSC	Bishui Village, Bizhou Town, Suichuan County, Ji'an City, Jiangxi Province, China	114.72 E	26.34 N	3
30	JXSR	Gaozhou Village, Wufushan Towns, Shangrao County, Shangrao City, Jiangxi Province, China	118.08 E	28.13 N	5
31	SCCN	Baolian Village, Fuxing Town, Changning County, Yibin City, Sichuan Province, China	104.96 E	28.33 N	2
32	SCXW	Chengjiao Village, Bo Wangshan Town, Xingwen County, Yibin City, Sichuan Province, China	105.09 E	28.34 N	2
33	YNYJ	Zhenggou Village, Pu'er Town, Yanjian County, Zhaotong City, Yunnan Province, China	104.06 E	28.30 N	6
34	YNYL	Yiliang County Nature Reserve, Zhaotong City, Yunnan Province, China	104.71 E	27.88 N	6
35	ZJAJ	Longshan Forestry Farm, Anji County, Huzhou City, Zhejiang Province, China	119.74 E	30.85 N	5
36	ZJLQ	Xiaohuangnan Village, Shangyang Town, Longquan City, Lishui City, Zhejiang Province, China	118.87 E	27.88 N	6
37	ZJLY	Muchen Village, Xikou Town, Longyou County, Quzhou City, Zhejiang Province, China	119.21 E	28.89 N	8

## Sheet: Table S2
Table S2. Primers for SNP marker
Primer name	Sequence (5'-3')	Primer length/bp
SNP493-F	CGATATGCATGTAGCTATGAGCCT	286
SNP493-R	CTTGCTGTCTACGTGCTCCAAC
SNP497-F	CGATATGCATGTAGCTATGAGCCT
SNP497-R	CTTGCTGTCTACGTGCTCCAAC
SNP514-F	CGATATGCATGTAGCTATGAGCCT
SNP514-R	CTTGCTGTCTACGTGCTCCAAC
SNP920-F	CGCTGGAGTCGACCACGGTG	251
SNP920-R	GATTAAAGCCCAAAGGGGCGTAAG

## Sheet: Table S3
Table S3. Bioclimatic variables
Serial number	Bioclimatic variables	Unit
BIO1	Annual mean temperature	℃
BIO2	Average annual daily temperature difference	℃
BIO3	Isothermality	/
BIO4	Temperature seasonal variation variance	/
BIO5	The highest temperature of the warmest month	℃
BIO6	The lowest temperature of the coldest month	℃
BIO7	Mean annual temperature	℃
BIO8	Average temperature in wet season	℃
BIO9	Average temperature in dry season	℃
BIO10	Average temperature in warm season	℃
BIO11	Average temperature in cold season	℃
BIO12	Annual Precipitation	mm
BIO13	Wettest monthly precipitation	mm
BIO14	Driest monthly precipitation	mm
BIO15	Coefficient of variation of seasonal rainfall	/
BIO16	Precipitation of Wettest Quarter	mm
BIO17	Driest season precipitation	mm
BIO18	Warmest season precipitation	mm
BIO19	Coldest season precipitation	mm

## Sheet: Table S4
Table S4. An overview of the GBS data.
No.	Population	Samples	Clean Reads	Clean Data (bp)	GC (%)	Q20 (%)	Q30 (%)	Mapping rate (%)
1	AHHS	AHHS01	5271084	769578264(0.77G)	0.4677	0.9541	0.8882	0.9762
		AHHS02	3315720	484095120(0.48G)	0.4685	0.9607	0.9015	0.9429
		AHHS03	3233010	472019460(0.47G)	0.4709	0.9628	0.9047	0.9226
		AHHS04	3246908	474048568(0.47G)	0.4787	0.9657	0.9106	0.8845
		AHHS05	3302838	482214348(0.48G)	0.4774	0.9644	0.9081	0.9185
		AHHS06	3336198	487084908(0.49G)	0.4708	0.9637	0.9067	0.9463
2	AHYX	AHYX01	6853110	1000554060(1.00G)	0.4703	0.9622	0.9004	0.9505
		AHYX02	7160018	1045362628(1.05G)	0.4734	0.9626	0.9012	0.9276
		AHYX03	3900120	569417520(0.57G)	0.4765	0.9631	0.9053	0.9005
		AHYX04	3253192	474966032(0.47G)	0.4827	0.9635	0.9068	0.8941
		AHYX05	3483458	508584868(0.51G)	0.4773	0.9614	0.9021	0.9065
		AHYX06	3135198	457738908(0.46G)	0.4705	0.9625	0.904	0.9707
3	FJJO	FJJO01	3528980	515231080(0.52G)	0.4725	0.9616	0.9023	0.867
		FJJO02	3495158	510293068(0.51G)	0.4709	0.9632	0.9055	0.959
		FJJO03	3018438	440691948(0.44G)	0.4695	0.9606	0.9007	0.8857
		FJJO04	3570480	521290080(0.52G)	0.4681	0.9629	0.9046	0.9664
		FJJO05	3372470	492380620(0.49G)	0.4747	0.9627	0.9047	0.8692
4	FJDL	FJDL01	3638594	531234724(0.53G)	0.4751	0.9613	0.9025	0.8214
		FJDL02	3252064	474801344(0.47G)	0.499	0.9606	0.9	0.6548
		FJDL03	3338014	487350044(0.49G)	0.4744	0.9613	0.9018	0.9117
		FJDL04	3257112	475538352(0.48G)	0.4772	0.9634	0.906	0.8932
		FJDL05	3265854	476814684(0.48G)	0.47	0.9623	0.9034	0.963
		FJDL06	3771124	550584104(0.55G)	0.4746	0.9614	0.9019	0.8513
5	FJSX	FJSX101	3543266	517316836(0.52G)	0.4678	0.9622	0.9035	0.9446
		FJSX102	3659956	534353576(0.53G)	0.4675	0.9614	0.9014	0.9573
		FJSX103	3259918	475948028(0.48G)	0.4723	0.964	0.9066	0.9605
		FJSX105	6584328	961311888(0.96G)	0.4695	0.9598	0.8955	0.9374
		FJSX202	5480778	800193588(0.80G)	0.4751	0.9622	0.8998	0.8463
		FJSX203	6339092	925507432(0.93G)	0.4712	0.9598	0.8948	0.9177
6	FJWY	FJWY01	3524718	514608828(0.51G)	0.4629	0.9596	0.8978	0.961
		FJWY02	3695800	539586800(0.54G)	0.4923	0.9669	0.9131	0.6236
		FJWY03	3307832	482943472(0.48G)	0.4828	0.9621	0.9033	0.7735
		FJWY04	3278574	478671804(0.48G)	0.4822	0.9621	0.9035	0.734
		FJWY05	3122074	455822804(0.46G)	0.4669	0.9621	0.9029	0.9821
		FJWY06	3264282	476585172(0.48G)	0.4722	0.9623	0.9038	0.9542
		FJWY07	2849362	416006852(0.42G)	0.4764	0.9627	0.9045	0.9291
7	FJXY	FJXY01	3317108	484297768(0.48G)	0.4679	0.9599	0.8985	0.9575
		FJXY02	3274076	478015096(0.48G)	0.4713	0.9634	0.9058	0.9161
		FJXY03	3150832	460021472(0.46G)	0.4719	0.9635	0.9064	0.9147
8	FJZP	FJZP01	2954138	431304148(0.43G)	0.4717	0.9597	0.8982	0.9421
		FJZP02	2673834	390379764(0.39G)	0.467	0.9574	0.8931	0.9246
		FJZP03	2552962	372732452(0.37G)	0.4724	0.9622	0.9031	0.9366
		FJZP04	3096204	452045784(0.45G)	0.4661	0.9603	0.8993	0.9651
		FJZP05	3429424	500695904(0.50G)	0.4674	0.9612	0.9012	0.9521
9	GDCL	GDCL01	3166708	462339368(0.46G)	0.4673	0.9593	0.8974	0.9402
		GDCL02	3224268	470743128(0.47G)	0.4753	0.9619	0.9028	0.8572
		GDCL03	3047598	444949308(0.44G)	0.4677	0.963	0.9046	0.9103
		GDCL04	2803696	409339616(0.41G)	0.4727	0.9623	0.9038	0.9347
		GDCL05	3269214	477305244(0.48G)	0.4742	0.962	0.903	0.9065
10	GDLC	GDLC01	2832972	413613912(0.41G)	0.4691	0.9619	0.9026	0.9514
		GDLC02	2692662	393128652(0.39G)	0.4646	0.9547	0.8886	0.9601
		GDLC03	3013444	439962824(0.44G)	0.4728	0.9582	0.8953	0.9117
		GDLC04	3112582	454436972(0.45G)	0.4772	0.9608	0.9007	0.8008
		GDLC05	3059158	446637068(0.45G)	0.4687	0.9615	0.9023	0.9606
		GDLC06	2825700	412552200(0.41G)	0.4712	0.961	0.9012	0.9557
11	GDMM	GDMM01	2905514	424205044(0.42G)	0.4716	0.9611	0.9011	0.9348
		GDMM02	3091662	451382652(0.45G)	0.4757	0.9618	0.9021	0.972
		GDMM03	3419098	499188308(0.50G)	0.4627	0.9627	0.9041	0.9781
		GDMM04	3294822	481044012(0.48G)	0.472	0.9621	0.9032	0.9534
		GDMM05	2998970	437849620(0.44G)	0.4736	0.9631	0.9049	0.9452
		GDMM06	3638574	531231804(0.53G)	0.469	0.9618	0.9024	0.9644
12	GDRH	GDRH01	3299694	481755324(0.48G)	0.4693	0.9611	0.901	0.9532
		GDRH02	2987468	436170328(0.44G)	0.4696	0.9637	0.9063	0.9441
		GDRH03	3209032	468518672(0.47G)	0.4656	0.9596	0.8979	0.9459
		GDRH04	2847502	415735292(0.42G)	0.4702	0.9617	0.9023	0.9238
		GDRH05	3057168	446346528(0.45G)	0.471	0.9631	0.9049	0.9406
		GDRH06	3283040	479323840(0.48G)	0.4712	0.9639	0.9066	0.9497
13	GDSG	GDSG01	2607896	380752816(0.38G)	0.4728	0.9582	0.8955	0.9757
		GDSG02	3070642	448313732(0.45G)	0.4744	0.9614	0.9023	0.9406
		GDSG03	3517356	513533976(0.51G)	0.4674	0.9631	0.9049	0.9633
14	GXRS	GXRS01	2939194	429122324(0.43G)	0.4732	0.9637	0.9064	0.9351
		GXRS02	2948424	430469904(0.43G)	0.475	0.9644	0.908	0.913
		GXRS03	3094636	451816856(0.45G)	0.4725	0.9624	0.9034	0.9433
		GXRS04	4210556	614741176(0.61G)	0.4706	0.9622	0.9029	0.9621
15	GZCS	GZCS01	3121508	455740168(0.46G)	0.4662	0.9608	0.9005	0.9784
		GZCS02	2900246	423435916(0.42G)	0.4678	0.959	0.8968	0.9538
		GZCS03	3285434	479673364(0.48G)	0.4729	0.9646	0.9081	0.9721
		GZCS04	3185988	465154248(0.47G)	0.4654	0.9652	0.909	0.9776
		GZCS05	3379858	493459268(0.49G)	0.4647	0.9616	0.9023	0.9538
		GZCS06	3255810	475348260(0.48G)	0.4701	0.9638	0.9066	0.9674
		GZCS07	2740200	400069200(0.40G)	0.468	0.9604	0.8999	0.9468
16	GZLP	GZLP01	4246912	620049152(0.62G)	0.4647	0.9613	0.9015	0.9871
		GZLP02	3979260	580971960(0.58G)	0.475	0.961	0.9004	0.9243
		GZLP03	3807772	555934712(0.56G)	0.469	0.9577	0.8946	0.9174
		GZLP04	4061304	592950384(0.59G)	0.4826	0.9633	0.9053	0.8022
		GZLP05	3822572	558095512(0.56G)	0.4708	0.9598	0.8986	0.8842
		GZLP06	3894514	568599044(0.57G)	0.4685	0.9608	0.9002	0.9413
17	HBCY	HBCY01	4043758	590388668(0.59G)	0.4693	0.9575	0.8942	0.9259
		HBCY02	4303582	628322972(0.63G)	0.4657	0.9591	0.897	0.9826
		HBCY03	4293082	626789972(0.63G)	0.4672	0.9592	0.8973	0.9745
		HBCY04	4581584	668911264(0.67G)	0.4792	0.9621	0.9029	0.8869
		HBCY05	3844606	561312476(0.56G)	0.4752	0.9599	0.8988	0.9242
18	HBXA	HBXA01	4425016	646052336(0.65G)	0.4745	0.9576	0.894	0.9125
		HBXA02	4409868	643840728(0.64G)	0.4677	0.9598	0.8984	0.9469
		HBXA03	4650980	679043080(0.68G)	0.469	0.9587	0.8964	0.887
		HBXA04	3939910	575226860(0.58G)	0.4753	0.9582	0.8951	0.8883
		HBXA05	4177874	609969604(0.61G)	0.4978	0.9636	0.906	0.6948
		HBXA06	4082284	596013464(0.60G)	0.4706	0.9589	0.8968	0.9398
		HBXA07	5261388	768162648(0.77G)	0.4802	0.9626	0.9038	0.8452
19	HNDA	HNDA01	3900706	569503076(0.57G)	0.4727	0.9585	0.8957	0.9594
		HNDA02	3916090	571749140(0.57G)	0.4708	0.9585	0.8959	0.9586
		HNDA03	4116614	601025644(0.60G)	0.4712	0.9601	0.8991	0.9308
		HNDA04	4242640	619425440(0.62G)	0.4635	0.954	0.8876	0.9683
20	HNHT	HNHT01	3048742	445116332(0.45G)	0.4707	0.9625	0.9037	0.8576
		HNHT02	2898242	423143332(0.42G)	0.4815	0.9607	0.9001	0.8322
		HNHT03	3301604	482034184(0.48G)	0.4729	0.9579	0.8952	0.8886
		HNHT04	3030504	442453584(0.44G)	0.4767	0.9617	0.9021	0.8876
		HNHT05	3240678	473138988(0.47G)	0.4736	0.9548	0.8886	0.9191
21	HNLY	HNLY01	4507104	658037184(0.66G)	0.476	0.9598	0.8983	0.9253
		HNLY02	3978046	580794716(0.58G)	0.4786	0.9569	0.8933	0.9108
		HNLY03	3689838	538716348(0.54G)	0.4704	0.9587	0.8965	0.9776
		HNLY04	3800606	554888476(0.55G)	0.4744	0.9574	0.894	0.9046
		HNLY05	3814904	556975984(0.56G)	0.4745	0.9624	0.9035	0.9583
22	HNTJ	HNTJ01	3302100	482106600(0.48G)	0.4766	0.9575	0.8947	0.9136
		HNTJ02	3532460	515739160(0.52G)	0.4706	0.9585	0.8959	0.9279
		HNTJ03	3455138	504450148(0.50G)	0.4693	0.9574	0.8942	0.9862
		HNTJ04	3624386	529160356(0.53G)	0.4743	0.9583	0.8956	0.9243
		HNTJ05	3262708	476355368(0.48G)	0.4723	0.9596	0.8986	0.9455
23	HNZZ	HNZZ01	3450556	503781176(0.50G)	0.4722	0.9508	0.8808	0.9434
		HNZZ02	3794970	554065620(0.55G)	0.4727	0.9577	0.8948	0.9356
		HNZZ03	3798882	554636772(0.55G)	0.4797	0.9649	0.9084	0.9233
		HNZZ04	4120120	601537520(0.60G)	0.4769	0.9611	0.901	0.9421
		HNZZ05	4443524	648754504(0.65G)	0.4776	0.9604	0.8998	0.8784
		HNZZ06	3953376	577192896(0.58G)	0.4753	0.9594	0.8978	0.9082
24	JSJR	JSJR01	3588976	523990496(0.52G)	0.4685	0.9581	0.8953	0.9789
		JSJR02	3631882	530254772(0.53G)	0.47	0.959	0.897	0.9909
		JSJR03	4143358	604930268(0.60G)	0.4633	0.9579	0.895	0.9841
		JSJR04	3690326	538787596(0.54G)	0.4636	0.9565	0.892	0.9879
		JSJR05	3911890	571135940(0.57G)	0.4703	0.962	0.9026	0.9895
25	JXAY	JXAY01	4165744	608198624(0.61G)	0.468	0.9606	0.9003	0.986
		JXAY02	4290328	626387888(0.63G)	0.4732	0.9612	0.9012	0.94
		JXAY03	4089546	597073716(0.60G)	0.4759	0.9585	0.8953	0.927
		JXAY04	3644502	532097292(0.53G)	0.4749	0.9605	0.8993	0.9642
		JXAY05	3725834	543971764(0.54G)	0.4748	0.9602	0.8995	0.9554
26	JXFX	JXFX101	3116954	455075284(0.46G)	0.48	0.9638	0.9065	0.893
		JXFX102	3450658	503796068(0.50G)	0.5299	0.9664	0.913	0.4298
		JXFX103	2972762	434023252(0.43G)	0.4935	0.9619	0.9031	0.7069
		JXFX104	3149584	459839264(0.46G)	0.5338	0.965	0.91	0.9596
		JXFX201	5833600	851705600(0.85G)	0.4768	0.9601	0.8961	0.8435
		JXFX203	5057806	738439676(0.74G)	0.4807	0.9701	0.9152	0.8878
27	JXYH	JXYH01	3763938	549534948(0.55G)	0.4768	0.9595	0.8977	0.9445
		JXYH02	3764144	549565024(0.55G)	0.4782	0.9567	0.8934	0.8578
		JXYH03	3803200	555267200(0.56G)	0.4916	0.9589	0.8968	0.7694
28	JXPZ	JXPZ01	3778940	551725240(0.55G)	0.4883	0.9569	0.8934	0.7928
		JXPZ02	3997168	583586528(0.58G)	0.4852	0.9572	0.8936	0.8545
		JXPZ03	3868410	564787860(0.56G)	0.492	0.9549	0.8895	0.7639
		JXPZ04	3744174	546649404(0.55G)	0.4882	0.956	0.8916	0.7856
		JXJJ05	5555744	811138624(0.81G)	0.4942	0.9647	0.9055	0.7195
		JXJJ06	3973950	580196700(0.58G)	0.4763	0.9563	0.8922	0.861
		JXJJ07	3998134	583727564(0.58G)	0.4807	0.9548	0.8893	0.7975
29	JXSC	JXSC01	4079620	595624520(0.60G)	0.4706	0.9604	0.8998	0.958
		JXSC02	4319736	630681456(0.63G)	0.4748	0.9586	0.896	0.935
		JXSC03	4037808	589519968(0.59G)	0.4701	0.9586	0.8964	0.9375
30	JXSR	JXSR01	4984928	727799488(0.73G)	0.5473	0.9634	0.9059	0.3493
		JXSR02	7058618	1030558228(1.03G)	0.47	0.959	0.8943	0.9427
		JXSR03	3836212	560086952(0.56G)	0.4824	0.9699	0.9164	0.928
		JXSR04	3845498	561442708(0.56G)	0.4789	0.9705	0.9173	0.943
		JXSR05	5542064	809141344(0.81G)	0.4732	0.9612	0.898	0.877
31	SCCN	SCCN01	3243760	473588960(0.47G)	0.4745	0.9631	0.905	0.8758
		SCCN03	2866698	418537908(0.42G)	0.5179	0.964	0.9083	0.4894
32	SCXW	SCXW01	3143938	459014948(0.46G)	0.4865	0.9621	0.9033	0.7627
		SCXW02	2907988	424566248(0.42G)	0.4684	0.9593	0.8976	0.9423
33	YNYJ	YNYJ01	3052452	445657992(0.45G)	0.4918	0.9629	0.9046	0.7109
		YNYJ02	2815342	411039932(0.41G)	0.5098	0.9636	0.907	0.553
		YNYJ03	3129982	456977372(0.46G)	0.4955	0.965	0.9097	0.7457
		YNYJ04	2613684	381597864(0.38G)	0.5152	0.9639	0.9081	0.5855
		YNYJ05	2758260	402705960(0.40G)	0.5022	0.9616	0.9031	0.6675
		YNYJ06	2627482	383612372(0.38G)	0.5069	0.9627	0.9055	0.581
34	YNYL	YNYL01	2922536	426690256(0.43G)	0.4641	0.9622	0.9035	0.9696
		YNYL02	2966266	433074836(0.43G)	0.4671	0.9608	0.9004	0.9069
		YNYL03	3208130	468386980(0.47G)	0.4642	0.9614	0.9017	0.9563
		YNYL04	2863434	418061364(0.42G)	0.4634	0.9589	0.8969	0.9451
		YNYL05	3061934	447042364(0.45G)	0.4664	0.9651	0.909	0.9456
		YNYL06	2804778	409497588(0.41G)	0.4671	0.9584	0.8939	0.9629
35	ZJAJ	ZJAJ01	5687292	830344632(0.83G)	0.473	0.9589	0.8925	0.9498
		ZJAJ02	6061392	884963232(0.88G)	0.4775	0.9626	0.8993	0.866
		ZJAJ03	6408162	935591652(0.94G)	0.4738	0.9607	0.8973	0.8882
		ZJAJ04	4705768	687042128(0.69G)	0.4727	0.9652	0.9061	0.8629
		ZJAJ05	4131506	603199876(0.60G)	0.4663	0.9622	0.9003	0.9155
36	ZJLQ	ZJLQ06	6010458	877526868(0.88G)	0.5822	0.9583	0.8928	0.9185
		ZJLQ02	7025196	1025678616(1.03G)	0.472	0.959	0.894	0.904
		ZJLQ03	4841978	706928788(0.71G)	0.4765	0.9672	0.9106	0.9186
		ZJLQ04	5007732	731128872(0.73G)	0.4705	0.9556	0.8872	0.8952
		ZJLQ05	5938012	866949752(0.87G)	0.4709	0.9614	0.8987	0.9055
		ZJLQ07	6923094	1010771724(1.01G)	0.4725	0.9653	0.9062	0.9448
37	ZJLY	ZJLY01	5367110	783598060(0.78G)	0.4811	0.9632	0.9007	0.9271
		ZJLY02	6375208	930780368(0.93G)	0.4697	0.9615	0.8986	0.9401
		ZJLY03	6018086	878640556(0.88G)	0.47	0.9603	0.8954	0.9178
		ZJLY04	4810640	702353440(0.70G)	0.4779	0.9687	0.9126	0.9076
		ZJLY05	5057218	738353828(0.74G)	0.476	0.9654	0.9068	0.8818
		ZJLY06	4887052	713509592(0.71G)	0.4657	0.9573	0.8899	0.9418
		ZJLY07	4855384	708886064(0.71G)	0.4604	0.9531	0.8811	0.9597
		ZJLY08	5087248	742738208(0.74G)	0.4686	0.9615	0.8981	0.9

## Sheet: Table S5
Table S5. SNPs variation area distribution
Type	Count	Percent
downstream	15973	0.203
exon	7136	0.0907
intergenic	28850	0.3667
intron	11540	0.1467
none	81	0.001
splice_site_acceptor	12	0.0002
splice_site_donor	26	0.0003
splice_site_region	465	0.0059
transcript	15	0.0002
upstream	11628	0.1478
utr_3_prime	2005	0.0255
utr_5_prime	951	0.0121

## Sheet: Table S6
Table S6. PCA eigenvector contribution rate
Principal Component	eigenvalue	contribution rate
PC1	148.39	0.5291
PC2	75.08	0.2677
PC3	10.33	0.0368
PC4	5.18	0.0185
PC5	3.86	0.0137
PC6	3.68	0.0132
PC7	3.51	0.0126
PC8	2.04	0.0072
PC9	0.93	0.0033
PC10	0.74	0.0026

## Sheet: Table S7
Table S7. Genetic diversity index of moso bamboo populations
Population		HW-P	Na	Ne	He	Ho	PIC	π
AHHS	β	0.863	1.221	1.186	0.097	0.178	0.074	0.107
AHYX	β	0.857	1.232	1.192	0.101	0.185	0.077	0.11
FJDL	γ	0.868	1.221	1.185	0.097	0.176	0.074	0.107
FJJO	γ	0.872	1.217	1.184	0.096	0.176	0.074	0.108
FJSX	γ	0.865	1.225	1.188	0.098	0.179	0.075	0.108
FJWY	γ	0.853	1.225	1.187	0.098	0.177	0.075	0.106
FJXY	γ	0.915	1.206	1.184	0.096	0.178	0.073	0.116
FJZP	γ	0.875	1.218	1.184	0.097	0.176	0.074	0.108
GDCH	γ	0.643	1.617	1.481	0.264	0.147	0.205	0.196
GDLC	γ	0.869	1.224	1.186	0.098	0.177	0.075	0.107
GDMM	γ	0.867	1.221	1.185	0.097	0.176	0.074	0.106
GDRH	γ	0.865	1.223	1.186	0.097	0.178	0.075	0.107
GDSG	γ	0.915	1.208	1.186	0.097	0.18	0.074	0.117
GXRS	γ	0.902	1.214	1.186	0.097	0.179	0.074	0.112
GZCS	γ	0.851	1.225	1.186	0.097	0.177	0.075	0.105
GZLP	γ	0.855	1.244	1.197	0.104	0.189	0.08	0.113
HBCY	α	0.668	1.658	1.347	0.214	0.199	0.175	0.238
HBXN	α	0.638	1.753	1.43	0.254	0.242	0.205	0.28
HNDA	α	0.897	1.234	1.197	0.104	0.19	0.079	0.119
HNHT	α	0.873	1.229	1.19	0.1	0.181	0.077	0.112
HNLY	α	0.862	1.241	1.197	0.104	0.189	0.08	0.116
HNTJ	α	0.862	1.239	1.196	0.103	0.188	0.079	0.115
HNZZ	α	0.858	1.246	1.196	0.104	0.188	0.08	0.114
JSJR	β	0.672	1.648	1.345	0.212	0.199	0.173	0.237
JXAY	α	0.861	1.234	1.194	0.102	0.187	0.078	0.114
JXFX	α	0.888	1.215	1.178	0.094	0.166	0.072	0.105
JXFZ	α	0.913	1.222	1.194	0.101	0.187	0.078	0.123
JXJJ	α	0.846	1.259	1.198	0.105	0.188	0.081	0.114
JXSC	α	0.907	1.225	1.197	0.103	0.191	0.079	0.124
JXSR	β	0.882	1.223	1.193	0.101	0.183	0.077	0.115
SCCN	γ	0.999	1.188	1.174	0.09	0.169	0.068	0.131
SCXW	γ	1	1.192	1.177	0.091	0.173	0.069	0.127
YNYJ	γ	0.889	1.216	1.18	0.095	0.167	0.073	0.106
YNYL	γ	0.872	1.22	1.184	0.096	0.174	0.074	0.106
ZJAJ	β	0.864	1.232	1.194	0.102	0.186	0.078	0.114
ZJLQ	β	0.857	1.234	1.195	0.102	0.187	0.078	0.112
ZJLY	β	0.843	1.246	1.194	0.103	0.185	0.079	0.11
Total		0.861	1.27	1.21	0.113	0.182	0.087	0.129

## Sheet: Table S8
Table S8. Selected genes on moso bamboo subpopulations
Data sets	Selected genes	α-subpopulation	β-subpopulation	γ-subpopulation
SNPs	Total	467	644	1626
	Special	243	494	1298
InDels	Total	124	410	930
	Special	74	346	820
Sum.	Total	586	1050	2494
	Special	287	810	2024

## Sheet: Table S9
	Table S9. Summary of SNP information on the candidate genes of the trait locus
NO.	Samples	Subpopulation	PH02Gene00430 (Gene ID)									PH02Gene21923 (Gene ID)			Polymorphic site
			SNP:Chr24_67953493			SNP: Chr24_ 67953497			SNP: Chr24_67953514			SNP: Chr1770_920
			SNP information	SNP type	Amino acid change	SNP information	SNP type	Amino acid change	SNP information	SNP type	Amino acid change	SNP information	SNP type	Amino acid change
1	HBCY03	α	G>C	C	Glu	A>G	G	Arg	A>G	G	Pro	G>A	G	Ala	Coding region
2	HBXN02	α	G>C	C	Glu	A>G	G	Arg	A>G	G	Pro	G>A	G	Ala	Coding region
3	HBXN03	α	G>C	C	Glu	A>G	G	Arg	A>G	G	Pro	G>A	A	Thr	Coding region
4	HBXN04	α	G>C	C	Glu	A>G	G	Arg	A>G	G	Pro	G>A	A	Thr	Coding region
5	HBXN05	α	G>C	C	Glu	A>G	G	Arg	A>G	G	Pro	G>A	A	Thr	Coding region
6	HBXN06	α	G>C	C	Glu	A>G	G	Arg	A>G	G	Pro	G>A	A	Thr	Coding region
7	HBXN07	α	G>C	C	Glu	A>G	G	Arg	A>G	G	Pro	G>A	A	Thr	Coding region
8	JXAY01	α	G>C	G	Gln	A>G	A	Arg	A>G	A	Ser	G>A	G	Ala	Coding region
9	JXAY02	α	G>C	G	Gln	A>G	A	Arg	A>G	A	Ser	G>A	G	Ala	Coding region
10	JXAY03	α	G>C	G	Gln	A>G	A	Arg	A>G	A	Ser	G>A	G	Ala	Coding region
11	JSJR01	β	G>C	C	Glu	A>G	G	Arg	A>G	G	Pro	G>A	G	Ala	Coding region
12	AHHS01	β	G>C	G	Gln	A>G	A	Arg	A>G	A	Ser	G>A	G	Ala	Coding region
13	AHHS02	β	G>C	G	Gln	A>G	A	Arg	A>G	A	Ser	G>A	G	Ala	Coding region
14	AHHS03	β	G>C	G	Gln	A>G	A	Arg	A>G	A	Ser	G>A	G	Ala	Coding region
15	ZJAJ01	β	G>C	G	Gln	A>G	A	Arg	A>G	A	Ser	G>A	G	Ala	Coding region
16	ZJAJ02	β	G>C	G	Gln	A>G	A	Arg	A>G	A	Ser	G>A	G	Ala	Coding region
17	ZJAJ03	β	G>C	G	Gln	A>G	A	Arg	A>G	A	Ser	G>A	G	Ala	Coding region
18	JXSR01	β	G>C	G	Gln	A>G	A	Arg	A>G	A	Ser	G>A	G	Ala	Coding region
19	JXSR02	β	G>C	G	Gln	A>G	A	Arg	A>G	A	Ser	G>A	G	Ala	Coding region
20	JXSR03	β	G>C	G	Gln	A>G	A	Arg	A>G	A	Ser	G>A	G	Ala	Coding region
21	GDCL01	γ	G>C	G	Gln	A>G	A	Arg	A>G	A	Ser	G>A	G	Ala	Coding region
22	GDCL02	γ	G>C	G	Gln	A>G	A	Arg	A>G	A	Ser	G>A	G	Ala	Coding region
23	GDCL03	γ	G>C	G	Gln	A>G	A	Arg	A>G	A	Ser	G>A	G	Ala	Coding region
24	FJXY01	γ	G>C	G	Gln	A>G	A	Arg	A>G	A	Ser	G>A	G	Ala	Coding region
25	FJXY02	γ	G>C	G	Gln	A>G	A	Arg	A>G	A	Ser	G>A	G	Ala	Coding region
26	FJXY03	γ	G>C	G	Gln	A>G	A	Arg	A>G	A	Ser	G>A	G	Ala	Coding region
27	YNYL01	γ	G>C	G	Gln	A>G	A	Arg	A>G	A	Ser	G>A	G	Ala	Coding region
28	YNYL02	γ	G>C	G	Gln	A>G	A	Arg	A>G	A	Ser	G>A	G	Ala	Coding region
29	YNYL03	γ	G>C	G	Gln	A>G	A	Arg	A>G	A	Ser	G>A	G	Ala	Coding region
30	SCXW01	γ	G>C	G	Gln	A>G	A	Arg	A>G	A	Ser	G>A	G	Ala	Coding region
